# Supplementary material for: Pediatric surgical site infections in 287 hospitals in the United States, 2015–2018
Source: Infect Control Hosp Epidemiol. 2022 Jul 8;44(6):968–70. doi: 10.1017/ice.2022.154 (PMC10111852; doi:10.1017/ice.2022.154)
Supplement: Supplementary file 1 [file S0899823X22001544sup.zip]

Archive with 3 entries (3 files):
- S0899823X22001544sup001.docx
- S0899823X22001544sup002.docx
- S0899823X22001544sup003.docx
